# Supplementary material for: Neuromotor changes in participants with a concussion history can be detected with a custom smartphone app
Source: PLoS One. 2022 Dec 15;17(12):e0278994. doi: 10.1371/journal.pone.0278994 (PMC9754195; doi:10.1371/journal.pone.0278994)
Supplement: S1 File — Dependent variable and demographic data for each participant. (XLSX) [file pone.0278994.s001.xlsx]

## Sheet: data
Subject	Height	Weight	Heal.Con.Num	Civ.Milt.Num	TimetoConcuss	Condition	CV.ROM	CVPkFx	CVStTi	MaxVel	PkFlex	RaOfMo	SDMaVe	SDPkFx	StTime	Condition.Num
1	158	49	0	0		1	11.907	9.45791	3.02013	186.443	48.5089	38.7049	25.3235	4.50823	1.16139	0
1	158	49	0	0		2	21.1904	17.3287	3.90905	127.671	35.5259	29.0874	32.9577	6.1811	1.16531	1
2	166	66	0	0		1	7.20803	6.1038	2.02925	143.629	40.5024	34.3394	9.12771	2.46747	1.11765	0
2	166	66	0	0		2	4.06548	3.3827	2.19787	127.429	38.5121	32.0431	7.83678	1.30275	1.16082	1
3	169	65	0	0		1	8.3825	6.44422	2.60925	146.474	35.7958	27.5983	11.6571	2.31348	1.09113	0
3	169	65	0	0		2	8.51608	6.27007	2.32098	130.257	33.0625	24.3445	12.592	2.06861	1.0688	1
4	170	66	0	0		1	6.38303	6.80634	2.18003	191.316	40.2404	42.9204	9.67283	2.73975	1.21043	0
4	170	66	0	0		2	6.06706	6.41232	1.98925	196.593	43.3976	45.8446	10.1716	2.7863	1.17043	1
5	171	79	0	0		1	5.24905	5.26594	2.31382	201.24	46.4289	46.5604	9.82972	2.44374	1.12125	0
5	171	79	0	0		2	7.01556	6.76596	2.11856	177.16	40.569	39.1325	10.7579	2.7443	1.13007	1
6	181	61	0	0		1	6.73432	6.38637	3.27145	160.346	43.484	41.233	12.5977	2.80226	1.18823	0
6	181	61	0	0		2	7.89477	7.12133	3.20925	127.753	33.7345	30.4995	10.7318	2.38203	1.19742	1
7	180	82	0	0		1	5.99866	4.86419	2.24003	167.665	40.992	33.256	10.8235	1.99394	1.0883	0
7	180	82	0	0		2	7.08351	5.53574	2.46808	168.223	40.4298	31.7688	9.52058	2.23211	1.04059	1
8	157	50	0	0		1	8.18756	7.53602	2.51711	178.965	39.7689	36.2114	12.594	2.92031	1.10626	0
8	157	50	0	0		2	6.60004	6.17957	2.71448	171.177	38.0352	35.5882	12.3046	2.34246	1.12539	1
9	168	71	0	0		1	9.62986	8.1029	2.23375	180.767	43.0692	36.3532	17.7469	3.47891	1.13598	0
9	168	71	0	0		2	8.10931	6.53825	2.67013	128.523	32.2436	26.1361	13.0932	2.09871	1.13986	1
10	161	64	0	0		1	6.42671	6.1624	2.00773	155.04	34.4131	33.0886	10.4869	2.11995	1.12685	0
10	161	64	0	0		2	6.14423	5.9171	2.72758	145.221	32.9155	31.7575	10.8312	1.94643	1.11485	1
11	159	61	0	0		1	4.98619	4.8172	2.35577	190.404	49.1956	47.5676	11.4982	2.36772	1.17235	0
11	159	61	0	0		2	7.28029	6.9043	3.07659	187.025	50.7872	48.1002	10.3827	3.47562	1.21932	1
12	171	64	0	0		1	8.1457	6.93942	2.47612	179.514	37.9359	32.3394	12.4578	2.63399	1.08418	0
12	171	64	0	0		2	8.87465	7.33386	3.22695	167.306	33.4725	27.662	12.2117	2.45454	1.00078	1
13	173	70	0	0		1	7.07754	6.4377	2.93905	211.231	45.3616	41.4301	16.5983	2.90679	1.06202	0
13	173	70	0	0		2	8.4936	8.29016	2.78802	182.933	38.6485	37.3485	17.328	3.1457	1.2006	1
14	187	79	0	0		1	3.8456	3.37096	1.30878	232.046	59.2561	52.1011	10.1615	1.99584	1.1462	0
14	187	79	0	0		2	4.24922	3.91018	1.6616	227.818	58.5653	53.9248	10.3686	2.28964	1.1874	1
15	157	46	0	0		1	8.27151	7.46945	2.32781	131.816	33.1519	29.9969	11.2014	2.45841	1.09267	0
15	157	46	0	0		2	10.6932	10.0094	2.2341	124.959	30.1154	28.1624	14.1205	2.99656	1.11864	1
16	169	61	0	0		1	5.78677	5.44015	2.19455	199.975	44.9713	42.2793	9.7982	2.44658	1.08425	0
16	169	61	0	0		2	7.95286	7.09459	2.57766	174.416	39.671	35.397	14.6742	2.81369	1.08306	1
17	170	63	0	0		1	6.21182	5.24365	2.52176	190.322	48.8511	41.1391	14.121	2.56363	1.1601	0
17	170	63	0	0		2	7.5201	6.56914	2.44583	167.945	42.8044	37.4694	12.9362	2.80158	1.17612	1
18	182	68	0	0		1	7.77622	7.14879	2.66414	196.649	45.0765	41.4375	15.0733	3.23392	1.10187	0
18	182	68	0	0		2	5.96075	5.75524	1.96512	181.468	41.0269	39.5964	11.4804	2.35944	1.13705	1
19	166	52	0	0		1	6.38622	6.14248	2.85936	190.9	43.5057	41.9142	10.9553	2.67846	1.23224	0
19	166	52	0	0		2	5.83482	5.59793	2.4771	166.956	38.7651	37.1596	11.2309	2.16749	1.2089	1
20	175	71	0	0		1	5.87345	5.28861	2.81814	234.301	61.0833	54.9563	13.66	3.22768	1.1509	0
20	175	71	0	0		2	5.79513	5.41969	2.03122	204.706	51.7855	48.452	13.4414	2.80521	1.115	1
21	168	64	0	0		1	9.46724	7.81108	2.52517	231.051	56.9818	47.0053	20.4386	4.45397	1.15782	0
21	168	64	0	0		2	10.501	8.58901	2.20412	198.182	47.4999	38.8369	16.4461	4.0736	1.12659	1
22	169	72	0	0		1	9.81831	8.09478	1.89306	172.313	43.352	35.5915	15.4524	3.48877	1.07324	0
22	169	72	0	0		2	12.0644	9.30759	2.32494	142.14	36.3685	28.173	17.9217	3.44154	1.0239	1
23	187	75	0	0		1	5.04728	4.17355	2.20003	173.839	44.2864	36.6714	9.10039	1.84773	1.17709	0
23	187	75	0	0		2	4.77362	4.25928	2.47283	178.887	44.0418	39.2758	7.08577	1.86384	1.17459	1
24	167	69	0	0		1	6.21838	6.0678	5.5217	189.09	47.562	46.479	11.2855	2.8747	1.29103	0
24	167	69	0	0		2	9.29801	8.68081	4.58073	198.138	49.4064	47.0589	18.6451	4.17302	1.28905	1
25	164	52	0	0		1	12.0293	9.99442	2.62274	126.93	31.7496	26.3776	15.3468	3.17303	1.1501	0
25	164	52	0	0		2	18.7985	12.6944	3.2896	106.955	24.765	16.886	16.0395	3.11048	1.08704	1
26	172	69	0	0		1	9.6304	7.98107	2.09102	146.04	38.4002	31.8257	11.7855	3.06881	1.18288	0
26	172	69	0	0		2	7.29937	6.15331	3.01113	160.96	45.2322	38.1222	10.1011	2.7734	1.23763	1
27	187	72	0	0		1	12.5206	9.42809	2.60212	146.767	37.7819	28.5504	15.2397	3.54665	1.07744	0
27	187	72	0	0		2	12.2008	9.62986	3.07912	129.869	34.7314	27.4109	16.9685	3.34735	1.09991	1
28	166	73	0	0		1	8.51811	7.23316	2.56572	179.846	42.4717	36.2692	12.0853	3.07128	1.18265	0
28	166	73	0	0		2	8.92899	8.08581	2.64151	155.388	35.4324	32.1744	13.4067	2.8831	1.1379	1
29	163	60	0	0		1	5.47458	5.45595	2.35109	206.054	53.978	53.707	12.7947	2.94549	1.08585	0
29	163	60	0	0		2	3.78985	3.80843	2.08699	199.929	52.215	52.438	10.1395	1.99007	1.08062	1
30	163	64	0	0		1	6.72474	5.8596	2.71467	143.264	38.484	33.5675	10.158	2.25225	1.10159	0
30	163	64	0	0		2	8.99712	7.81652	2.60222	115.811	33.6109	29.2174	13.553	2.62861	1.13636	1
31	171	56	0	0		1	6.62414	5.29906	2.96461	138.255	38.436	30.7975	11.4605	2.0355	1.2288	0
31	171	56	0	0		2	6.64348	5.1704	2.22532	124.984	36.7972	28.6377	9.60351	1.90286	1.20281	1
32	162	54	0	0		1	7.40069	7.32865	2.77616	183.146	41.7986	41.3961	11.08	3.06404	1.11298	0
32	162	54	0	0		2	8.63935	8.83759	2.94419	165.756	37.9978	38.8638	13.2137	3.35473	1.1034	1
33	183	80	0	0		1	4.87233	4.4591	2.81786	204.329	50.5393	46.2428	14.0355	2.2536	1.12229	0
33	183	80	0	0		2	7.73416	6.89028	3.30622	200.946	48.4083	43.1708	17.9035	3.33499	1.09051	1
34	165	84	0	0		1	6.397	6.53264	2.20287	170.893	40.1633	41.2453	12.3459	2.64235	1.12745	0
34	165	84	0	0		2	6.77047	7.59641	2.2832	132.12	30.6197	34.3697	10.7508	2.32936	1.16048	1
35	165	115	0	0		1	5.98674	5.15669	1.5495	178.856	45.2107	38.8667	10.8966	2.33264	1.10615	0
35	165	115	0	0		2	6.95799	5.99531	1.93902	159.407	39.1253	33.7113	10.0908	2.35319	1.07925	1
36	177	69	1	0	4	1	8.10904	7.79564	2.84696	141.024	31.5317	30.2547	11.8993	2.44568	1.08877	0
36	177	69	1	0	4	2	8.91708	8.58709	2.27907	128.015	29.6145	28.5175	13.539	2.54558	1.03608	1
37	169	65	1	0	9	1	7.28519	6.93243	2.80276	190.027	46.3303	44.0873	15.0831	3.21295	1.1466	0
37	169	65	1	0	9	2	6.60605	6.34617	2.52797	183.551	43.0773	41.3778	14.9014	2.73425	1.16111	1
38	176	74	1	0	22	1	5.39997	4.80835	2.0881	188.377	41.6594	37.0954	8.58958	2.0035	1.11804	0
38	176	74	1	0	22	2	5.31455	4.75694	1.82516	201.746	45.6051	40.7796	9.53047	2.17828	1.11462	1
39	201	80	0	0		1	7.20899	5.91834	2.53947	167.288	44.2733	36.3528	13.1212	2.62209	1.22474	0
39	201	80	0	0		2	7.36546	6.34386	3.08319	151.2	40.7786	35.2941	11.1016	2.56595	1.24895	1
40	185	88	0	0		1	6.9256	6.74092	2.55614	195.148	45.3799	44.1039	14.1435	3.0529	1.10029	0
40	185	88	0	0		2	5.84293	5.918	2.50893	177.531	39.7494	40.2649	10.239	2.35979	1.10106	1
41	182	75	0	0		1	7.19942	6.81349	2.27919	150.206	31.2854	29.6084	11.8393	2.13279	1.14541	0
41	182	75	0	0		2	8.29167	7.86778	2.47932	125.835	25.6367	24.4013	11.6869	2.00015	1.12789	1
42	188	74	0	0		1	6.97498	5.95415	2.34124	209.48	51.364	43.883	16.1071	3.06358	1.13392	0
42	188	74	0	0		2	10.5318	8.63897	3.33169	188.945	43.1047	35.4627	15.3951	3.72316	1.12667	1
43	188	88	1	0	30	1	7.75846	6.61162	2.23454	115.622	32.3009	27.5309	10.6114	2.1358	1.18173	0
43	188	88	1	0	30	2	5.94318	5.55104	2.79153	153.918	35.1846	32.8621	11.3905	1.95485	1.08279	1
44	167	68	0	0		1	4.6891	4.54713	2.01539	176.39	41.9767	40.7987	8.28861	1.90772	1.12854	0
44	167	68	0	0		2	5.45192	5.38762	2.0026	181.261	42.9946	42.4391	10.0538	2.31384	1.08255	1
45	169	64	0	0		1	10.19	8.11302	2.70072	171.881	38.4075	31.0985	15.6472	3.11122	0.968678	0
45	169	64	0	0		2	11.0197	8.24061	3.19282	147.476	33.3871	24.992	13.8322	2.75558	0.93325	1
46	161	64	1	0		1	6.43447	4.75853	3.75167	141.3	41.8792	30.9647	10.9958	1.98458	1.24414	0
46	161	64	1	0		2	5.76094	4.20727	2.97865	122.668	37.3228	27.3088	9.45474	1.56184	1.27579	1
47	196	105	0	0		1	7.64263	6.69386	2.87129	130.626	34.2388	30.0688	9.74481	2.28378	1.14037	0
47	196	105	0	0		2	10.2786	8.88825	2.48475	107.906	28.3544	24.6014	12.0213	2.51398	1.11775	1
48	169	64	0	0		1	6.81009	6.4693	2.54224	107.624	22.3923	21.2613	6.60698	1.44718	1.09426	0
48	169	64	0	0		2	7.27314	6.89711	1.61173	122.776	26.1982	24.9907	9.97468	1.79711	1.1152	1
49	167	64	1	0	4	1	6.4343	5.68656	2.37377	212.051	53.8309	47.5749	13.3001	3.06078	1.07361	0
49	167	64	1	0	4	2	12.2231	9.55796	3.7017	175.31	46.2573	35.9888	20.0467	4.45554	1.10111	1
50	160	66	0	0		1	6.06333	4.79078	2.17282	145.461	46.1564	36.5249	10.1793	2.21112	1.15867	0
50	160	66	0	0		2	7.8242	6.40774	1.87634	155.393	45.02	36.66	11.5255	2.92149	1.1407	1
51	171	72	1	0	50	1	7.87025	7.49741	3.4451	181.44	41.6804	39.6569	16.807	3.14633	1.08875	0
51	171	72	1	0	50	2	5.00375	4.76795	3.08708	194.714	43.613	41.5555	12.976	2.07887	1.05809	1
52	187	81	0	0		1	3.87999	3.67594	1.9824	201.592	50.4834	47.9679	9.13525	1.85411	1.18184	0
52	187	81	0	0		2	5.62903	5.20443	1.81246	187.487	44.5724	41.3749	9.36322	2.31755	1.1565	1
53	181	86	0	0		1	5.19851	4.89765	2.63295	191.253	43.8865	41.3715	10.1652	2.14667	1.05049	0
53	181	86	0	0		2	5.22127	4.67845	3.27312	202.292	45.5186	40.7846	9.63423	2.12615	1.0296	1
54	177	129	1	0		1	9.70584	9.2004	3.7453	174.588	41.3307	39.2017	17.1181	3.77806	1.34637	0
54	177	129	1	0		2	11.0927	10.7521	3.8969	146.373	34.055	33.0465	16.8855	3.55642	1.27189	1
55	170.5	71	0	0		1	7.27957	5.89253	2.16441	165.541	40.828	33.029	12.9046	2.40378	1.11926	0
55	170.5	71	0	0		2	6.52206	5.5605	2.914	169.065	39.7776	33.8801	15.1313	2.21304	1.15711	1
56	180	71	0	0		1	6.06313	5.52612	2.13176	231.375	47.1732	43.0322	12.347	2.60591	1.13971	0
56	180	71	0	0		2	9.62492	8.66684	6.80378	205.173	44.2346	39.7356	15.6188	3.86209	1.23498	1
57	178	77	0	0		1	8.8588	8.44886	2.83786	206.947	44.6314	42.5854	14.3068	3.73735	1.08585	0
57	178	77	0	0		2	10.5334	10.1195	2.53943	189.708	40.732	39.141	17.691	4.08141	1.07923	1
58	178	74.5	1	0		1	5.69058	6.03397	2.09418	195.404	35.2042	37.2657	10.2127	2.11987	1.08317	0
58	178	74.5	1	0		2	5.5573	5.52951	2.08161	197.25	38.0859	37.8889	14.9021	2.10275	1.08217	1
59	161.5	55	1	0	40	1	8.57098	8.28917	2.77302	199.603	43.7003	42.1288	13.7921	3.61606	1.08232	0
59	161.5	55	1	0	40	2	5.55049	5.23098	2.28999	221.83	50.1273	47.2698	11.7359	2.62259	1.07504	1
60	173	66	1	0	73	1	5.47506	5.53132	2.04736	131.141	28.984	29.2845	9.88462	1.60352	1.11438	0
60	173	66	1	0	73	2	4.43652	4.5053	1.83334	124.948	26.7252	27.1412	7.64089	1.20329	1.07803	1
61	163	54.5	1	0	17	1	9.04395	7.80286	2.79437	163.364	35.2125	30.4635	14.0966	2.73334	1.1164	0
61	163	54.5	1	0	17	2	9.66899	8.30548	2.14285	148.643	31.7808	27.2968	12.4202	2.64152	1.09528	1
62	181.5	76.5	1	0	13	1	6.37794	5.22382	1.96475	184.322	47.5111	38.9056	12.3751	2.487	1.11925	0
62	181.5	76.5	1	0	13	2	5.39278	4.6472	2.54239	187.449	47.8116	41.0651	14.1863	2.22117	1.1456	1
63	159	82	1	0	40	1	5.17968	5.42178	2.45187	129.42	31.8368	33.2348	8.97497	1.72017	1.16092	0
63	159	82	1	0	40	2	5.78012	6.22971	6.84495	104.007	25.0551	27.0081	9.13016	1.56141	1.23809	1
64	175.5	83.5	0	0		1	5.93948	4.90366	2.26519	193.875	52.3704	43.2334	13.1087	2.56763	1.15245	0
64	175.5	83.5	0	0		2	6.33882	5.17625	2.22187	210.07	58.1718	47.5328	12.806	3.0106	1.17764	1
65	183	71.8	1	0	45	1										0
65	183	71.8	1	0	45	2										1
66	178	81.5	1	0	45	1	6.12063	4.95382	1.86961	213.014	63.9292	51.7442	16.0968	3.16593	1.19104	0
66	178	81.5	1	0	45	2	5.84119	4.79302	1.70144	217.292	63.0371	51.7146	16.186	3.01412	1.18281	1
67	170	74.5	0	0		1	6.04871	5.82218	1.83071	161.643	37.5852	36.1362	10.2533	2.18654	1.10899	0
67	170	74.5	0	0		2	6.13972	6.63106	2.14434	131.274	31.2907	33.8452	9.22983	2.07766	1.10779	1
68	166	52.2	0	0		1	6.8395	6.00072	2.02568	189.823	50.3496	44.1681	12.0359	3.00981	1.10164	0
68	166	52.2	0	0		2	8.63305	7.63191	2.79149	184.154	47.365	41.84	12.4747	3.61241	1.04145	1
69	179	85	0	0		1	5.06779	4.73171	2.21999	148.496	35.5527	33.2057	9.1669	1.68655	1.12091	0
69	179	85	0	0		2	5.94007	5.52423	1.86153	156.64	38.2269	35.6489	9.31389	2.10598	1.1263	1
70	176	69	0	0		1	14.0415	11.1414	2.42649	166.215	39.3618	32.6368	18.847	4.36498	1.12676	0
70	176	69	0	0		2	14.7292	11.7548	2.40545	163.319	39.4302	33.7742	16.0329	4.51461	1.11548	1
71	175	66.7	0	0		1	6.78122	6.15927	1.92971	169.524	42.985	39.016	12.6407	2.64949	1.09999	0
71	175	66.7	0	0		2	5.9164	5.5155	1.98476	162.715	40.681	37.8585	11.71	2.24087	1.1024	1
72	174	73.5	0	0		1	6.71829	5.74416	3.61963	202.948	53.8911	46.0371	11.9684	3.08541	1.14488	0
72	174	73.5	0	0		2	5.87565	5.04364	1.90377	191.548	49.8239	42.7024	11.4005	2.51699	1.17316	1
73	169	76.6	0	0		1	11.7668	9.26837	2.78677	155.734	39.359	31.136	18.0048	3.54425	1.0941	0
73	169	76.6	0	0		2	18.3063	13.0844	3.61113	109.802	29.9566	21.5251	20.7218	3.91011	1.05327	1
74	183	80.3	0	0		1	7.47395	8.62211	3.62054	127.398	24.655	28.4475	11.3889	2.12867	1.23212	0
74	183	80.3	0	0		2	10.8158	9.45609	3.22621	138.947	31.9408	27.7748	13.5588	3.02608	1.14685	1
75	184	97.7	0	0	662	1	5.71981	5.3216	2.52987	170.383	43.1759	40.5559	8.8498	2.29833	1.1632	0
75	184	97.7	0	0	662	2	4.78334	4.48071	1.94934	174.735	42.6822	40.0607	9.04676	1.91385	1.1674	1
76	161	72.7	0	0		1	4.83827	4.28473	2.79823	228.064	59.6118	52.7983	12.2993	2.55454	1.13768	0
76	161	72.7	0	0		2	4.45703	3.99469	3.04127	217.02	53.6916	48.1561	14.1085	2.14466	1.16005	1
77	162	67.3	0	0		1	6.72305	5.55801	2.08788	168.88	42.8023	35.4078	11.444	2.37972	1.10804	0
77	162	67.3	0	0		2	7.22706	6.00119	2.74328	138.084	35.8609	29.7799	12.3366	2.15168	1.09922	1
78	157	50.8	0	0		1	5.96323	4.854	2.26222	224.323	56.262	45.7645	11.4534	2.7303	1.07735	0
78	157	50.8	0	0		2	7.6834	5.9995	2.48021	193.807	46.7552	36.5127	12.6847	2.8051	1.053	1
79	160	65.9	0	0	8254	1	7.53687	6.04745	2.57945	188.975	53.481	42.981	14.4951	3.22715	1.09028	0
79	160	65.9	0	0	8254	2	6.88336	5.50471	2.85787	189.103	52.7123	42.2038	13.6439	2.89657	1.0962	1
80	160	46.7	0	0		1	7.24349	6.50131	2.41723	176.569	37.194	33.409	11.8825	2.41642	1.1026	0
80	160	46.7	0	0		2	6.18925	5.51313	3.19495	171.349	35.2929	31.4284	11.3252	1.93691	1.05711	1
81	162	56	0	0		1	7.09803	6.20895	2.17262	213.564	52.5047	45.8917	13.3117	3.26142	1.12991	0
81	162	56	0	0		2	6.39898	5.40018	2.3527	202.886	48.3606	40.8156	13.0984	2.61082	1.08783	1
82	180	84.8	0	0	1947	1	7.45987	5.48465	2.9345	111.956	33.2358	24.4357	8.17971	1.82299	1.18233	0
82	180	84.8	0	0	1947	2	10.053	7.5601	2.30948	74.8562	25.2746	19.1551	8.70672	1.90261	1.17976	1
83	167	70.1	0	0		1	8.43809	7.57826	2.83055	159.318	41.5729	37.6114	14.6649	3.14299	1.11175	0
83	167	70.1	0	0		2	7.83776	6.37298	2.89362	166.345	42.5088	34.5813	14.9276	2.70124	1.05145	1
84	184	88.6	0	0		1	4.28119	4.19075	2.10666	205.587	45.3815	44.299	11.7122	1.90098	1.09226	0
84	184	88.6	0	0		2	5.8919	5.70019	1.95461	185.127	40.7577	39.2852	12.9543	2.31882	1.04673	1
85	175	74.6	0	0		1	3.96398	3.96215	1.62	226.841	51.9133	51.8893	11.7408	2.05688	1.0925	0
85	175	74.6	0	0		2	4.24363	4.5909	1.94197	221.678	46.6489	50.3488	10.2188	2.13525	1.04227	1
86	174	69.3	0	0		1	8.11553	8.59486	2.8555	115.317	23.8272	25.2162	13.3633	2.04541	1.11726	0
86	174	69.3	0	0		2	12.6394	14.1005	3.69433	81.306	15.7176	17.0461	12.0217	2.05281	1.11288	1
87	160	65	0	0		1	4.31033	4.06031	2.32588	235.372	58.2983	54.8383	11.4788	2.3608	1.08698	0
87	160	65	0	0		2	5.76358	5.40313	2.04248	192.494	46.775	43.866	10.3694	2.52817	1.10749	1
88	174	105.9	0	0		1										0
88	174	105.9	0	0		2										1
89	179	81.9	0	0		1	6.0454	6.20272	2.53099	219.492	59.7251	61.2891	14.1521	3.70456	1.29176	0
89	179	81.9	0	0		2	8.63594	8.99981	3.06989	177.212	43.5971	45.4346	16.7115	3.92267	1.20603	1
90	165	68.1	0	0		1	6.52354	5.76374	2.55016	210.727	50.5054	44.6424	17.4507	2.91368	1.1671	0
90	165	68.1	0	0		2	12.2751	10.1986	3.98926	153.529	38.4785	31.9525	21.8286	3.92128	1.14568	1
91	161	55.2	0	0		1	9.01042	8.54802	3.05824	141.655	32.9005	31.197	11.7586	2.8113	1.18643	0
91	161	55.2	0	0		2	9.61092	9.45341	3.41237	128.364	27.2038	26.7728	15.2181	2.56418	1.07296	1
92	174	68.4	0	0	1738	1	7.58432	6.95228	2.12559	160.43	36.3407	33.4667	12.3901	2.51496	1.12755	0
92	174	68.4	0	0	1738	2	4.04769	4.04529	1.62615	226.217	47.9997	47.9707	11.0095	1.93958	1.12842	1
93	175	65.4	0	0		1										0
93	175	65.4	0	0		2										1
94	160	44.6	0	0		1	5.79526	5.36629	2.38941	183.032	47.2083	43.7133	11.9167	2.53447	1.17596	0
94	160	44.6	0	0		2	5.67774	5.3647	2.6052	187.623	46.1491	43.4281	11.7931	2.44533	1.18625	1
95	157	63.8	0	0		1	7.20815	6.85576	2.75719	207.795	50.7087	48.1767	15.9885	3.4717	1.07273	0
95	157	63.8	0	0		2	7.2516	6.91493	2.23808	208.336	46.9099	44.7124	15.4012	3.25712	1.05202	1
96	161	59.2	0	0		1	6.13947	6.16644	2.25464	204.065	49.5293	49.7903	14.5026	3.05039	1.12657	0
96	161	59.2	0	0		2	6.70065	6.74982	2.08145	196.985	44.5246	44.8586	15.3733	3.01542	1.09592	1
97	180	88	0	0		1	2.91962	3.03868	1.65216	246.934	57.6948	60.0433	8.55431	1.75302	1.12927	0
97	180	88	0	0		2	5.26558	5.16054	1.45141	212.451	50.6748	49.6003	11.7493	2.61442	1.13657	1
98	180	84.5	0	0		1	6.81153	6.11175	1.94107	103.982	25.7789	23.1529	9.38508	1.57755	1.11136	0
98	180	84.5	0	0		2	8.06104	6.42561	2.01435	89.5144	24.8037	19.7887	9.01858	1.59329	1.1323	1
99	157	47.4	0	0		1	8.70141	9.15186	5.38283	136.062	27.542	28.974	12.6872	2.51997	1.06733	0
99	157	47.4	0	0		2	8.21074	8.69939	3.40864	131.962	26.4585	28.0336	12.2396	2.30889	1.07603	1
100	184	90	0	0	410	1	4.06414	4.37745	1.65228	227.251	54.5181	58.7351	9.92428	2.38665	1.13716	0
100	184	90	0	0	410	2	6.21447	6.75562	1.67019	203.08	49.0925	53.3675	12.5192	3.3165	1.12111	1
101	178	64.4	0	0		1	5.63228	5.03374	2.18028	196.977	55.6291	49.7561	15.3461	2.80021	1.16782	0
101	178	64.4	0	0		2	9.65775	8.18885	2.23242	146.656	38.5617	32.6612	15.2766	3.14998	1.17388	1
102	161	53.9	0	0		1	6.30453	6.18793	2.31506	147.568	33.5954	32.9999	11.5847	2.08872	1.13118	0
102	161	53.9	0	0		2	6.37938	6.46056	2.3583	119.504	27.4399	27.8159	11.1315	1.77146	1.13	1
103	172	85.6	0	0		1	34.9203	34.4133		166.82	38.8133	35.6203	20.0371	8.65514	1.26585	0
103	172	85.6	0	0		2	10.4689	8.56434	3.56732	173.26	44.2901	36.306	20.6256	3.79292	1.12831	1
104	171	65.8	0	0	2391	1	4.77416	4.50096	1.91629	252.564	66.831	62.906	15.058	3.00248	1.09575	0
104	171	65.8	0	0	2391	2	7.65012	7.12874	2.4378	233.694	58.0261	53.9841	16.9381	4.08623	1.1	1
105	189	98.6	0	0	1620	1	11.7861	13.0097	2.31905	102.459	20.3573	22.2823	11.1259	2.57901	1.14685	0
105	189	98.6	0	0	1620	2	8.45351	9.16877	2.57424	111.483	23.4679	25.4779	10.7202	2.13734	1.15768	1
106	169	68	0	0		1	7.42801	7.06602	2.06937	207.355	46.9178	44.6938	13.1259	3.29996	1.08481	0
106	169	68	0	0		2	9.23592	8.74772	4.27373	164.324	38.8811	36.8731	15.6985	3.40014	1.13142	1
107	180	97.6	0	0	472	1	9.31102	7.41463	2.93193	156.349	38.9573	31.0098	16.1154	2.88805	1.07128	0
107	180	97.6	0	0	472	2	9.57828	7.13433	3.13778	171.615	41.2593	30.7183	16.3314	2.9353	1.05676	1
108	165	56.8	0	0		1	5.43756	5.13621	2.7601	189.264	49.0779	46.3464	12.7511	2.5197	1.26757	0
108	165	56.8	0	0		2	6.97853	6.76619	2.75262	192.153	47.9156	46.4231	14.101	3.2047	1.22192	1
109	190	81.8	0	0	1014	1	4.83608	4.64441	2.14622	195.432	44.9973	43.2393	9.51615	2.09114	1.15356	0
109	190	81.8	0	0	1014	2	6.90135	6.32096	2.30984	178.421	40.5003	37.0728	14.2014	2.56056	1.1405	1
110	170	79	0	0		1	4.17165	4.17061	2.37297	188.207	44.3881	44.3681	10.9046	1.85123	1.15618	0
110	170	79	0	0		2	6.18307	6.16875	2.29431	189.452	44.1776	44.1306	14.1684	2.70934	1.17004	1
111	177	70.5	0	0	970	1	9.20727	9.71597	2.48414	135.767	29.9082	31.7222	12.1371	2.92681	1.13824	0
111	177	70.5	0	0	970	2	6.85944	8.07532	2.1791	149.563	33.3159	39.2159	12.4983	2.69319	1.09972	1
112	177	91.2	0	0		1	8.74377	7.61047	8.75397	140.995	37.5358	32.7383	12.544	2.85824	1.40852	0
112	177	91.2	0	0		2	7.33331	6.96256	7.96413	173.274	42.8861	40.9936	10.496	2.99094	1.37413	1
113	174	76.3	0	0		1	5.44917	4.63313	1.9361	210.439	57.5957	49.0027	12.954	2.66868	1.16842	0
113	174	76.3	0	0		2	8.23498	6.13423	2.9526	196.145	53.9809	41.3389	18.8331	3.31053	1.09875	1
114	185	82.9	0	0		1	6.06761	6.18848	2.11804	179.22	44.3382	45.1462	14.8074	2.74117	1.1572	0
114	185	82.9	0	0		2	5.62557	5.47655	2.20533	181.49	43.675	42.5235	10.6619	2.40179	1.1574	1
115	160	58.4	0	0		1	5.45562	5.18153	2.61575	222.751	44.5966	42.3257	14.5939	2.3089	1.02047	0
115	160	58.4	0	0		2	8.06364	7.68613	2.11416	205.152	42.5028	40.4953	13.3397	3.30897	1.04351	1
116	165	52	0	0		1	5.03648	4.68668	2.4558	269.842	68.7679	63.9959	16.1249	3.22339	1.23531	0
116	165	52	0	0		2	6.97417	6.80148	3.67672	272.735	68.7426	66.6666	17.0313	4.59428	1.2587	1
117	172	78	1	0		1	6.97509	5.43136	2.85576	168.715	44.857	34.8805	12.6098	2.42433	1.02789	0
117	172	78	1	0		2	11.8053	8.14387	2.29258	161.357	46.0789	31.7144	16.3404	3.69141	1.00957	1
118	183	120	1	0	4	1	5.4525	5.05875	3.64585	188.662	44.4735	41.2455	11.2804	2.24968	1.08067	0
118	183	120	1	0	4	2	7.36678	6.84107	2.70289	163.02	39.8111	36.8721	12.8682	2.73999	1.11502	1
119	121	82.1	1	0	16	1	8.47381	8.14471	2.17903	147.597	35.4915	34.1585	12.7397	2.88174	1.10451	0
119	121	82.1	1	0	16	2	8.43902	7.69625	1.94712	140.554	37.4506	34.2696	12.2286	2.86738	1.08093	1
120	188	92.2	1	0	9	1	12.8718	12.2003	4.24171	106.707	24.3894	23.1174	16.6125	2.97688	1.13154	0
120	188	92.2	1	0	9	2	15.0948	12.5589	5.16718	108.95	26.3349	22.3024	15.7834	3.26641	1.06583	1
121	163	55.5	1	0	5	1	7.59795	6.70961	2.51797	210.184	48.7304	42.9134	15.2045	3.2657	1.12693	0
121	163	55.5	1	0	5	2	7.25249	6.48324	2.95719	207.26	45.7936	40.9471	12.8266	2.98212	1.05309	1
122	180	84.3	1	0	3	1	6.38994	5.15998	3.15597	160.852	40.0831	32.6826	15.0568	2.05361	1.11402	0
122	180	84.3	1	0	3	2	6.07563	5.57386	3.31171	161.766	41.7773	38.2933	13.9461	2.3249	1.17292	1
123	157	64.8	1	0	5	1	6.2061	5.2152	2.63547	230.732	60.2153	50.6358	14.1831	3.13998	1.13843	0
123	157	64.8	1	0	5	2	6.21916	5.07591	2.36014	241.394	64.5072	52.6572	12.8069	3.27164	1.14883	1
124	187	80.9	1	0	159	1	4.7451	4.25135	1.80668	242.866	60.1285	53.9285	13.2399	2.56065	1.07675	0
124	187	80.9	1	0	159	2	5.60279	5.06812	1.62477	230.605	54.3817	49.1802	12.1613	2.75265	1.09435	1
125	178	74.5	1	0	44	1	6.65251	6.00434	2.24729	168.644	43.252	39.197	12.2287	2.58599	1.13345	0
125	178	74.5	1	0	44	2	5.06899	4.86809	2.58847	170.732	43.3403	41.4353	10.7785	2.09268	1.1429	1
126	173.4	67	1	0	10	1	8.1123	6.38909	1.65473	130.532	36.879	29.004	10.7554	2.34236	1.16286	0
126	173.4	67	1	0	10	2	6.71232	5.255	2.37982	131.062	37.7067	29.5287	10.8497	1.9809	1.165	1
127	174	82	1	0	147	1	6.20868	5.17156	2.94526	165.931	41.3886	34.4831	13.9524	2.14245	1.24587	0
127	174	82	1	0	147	2	9.68489	8.09439	2.94673	162.093	38.382	31.909	16.3083	3.06888	1.10226	1
128	166	53.4	1	0	21	1	7.93223	7.05856	2.15721	150.953	37.2516	33.1126	15.1218	2.63368	1.05264	0
128	166	53.4	1	0	21	2	8.20225	7.51915	2.53058	144.623	35.4804	32.1799	14.6546	2.65019	1.06694	1
129	187	72.4	1	0	118	1	6.39992	5.66738	2.53485	156.664	39.206	34.719	9.75908	2.22273	1.1401	0
129	187	72.4	1	0	118	2	8.22679	7.03029	2.72812	131.894	32.9315	28.1405	11.3256	2.31478	1.10356	1
130	180	77	1	0	41	1	7.01818	6.78269	2.0625	163.849	41.7058	40.3778	12.725	2.82859	1.1552	0
130	180	77	1	0	41	2	14.3885	12.4603	2.92695	151.568	37.9328	33.1918	22.1253	4.76873	1.09272	1
131	129.5	45	1	0	26	1	17.6281	13.6956	4.26221	188.427	46.6162	36.1892	25.8607	6.40218	1.04096	0
131	129.5	45	1	0	26	2	21.662	16.3894	4.37387	139.401	37.7587	28.6363	27.7086	6.18981	1.15407	1
132	157	51	1	0	46	1	8.03981	6.62554	3.56666	198.432	47.6041	39.2221	12.9294	3.16381	1.08542	0
132	157	51	1	0	46	2	9.08251	7.24736	3.08514	164.744	39.4384	31.5404	13.9808	2.84964	1.054	1
133	170	88	1	0	149	1	8.67779	7.07598	2.27991	114.728	32.5175	26.516	10.168	2.30311	1.08641	0
133	170	88	1	0	149	2	11.2085	8.71526	1.83243	113.247	32.9244	25.5169	13.9575	2.90557	1.09632	1
134	155	66	1	0	76	1	5.44358	4.62702	2.93404	159.188	42.7381	36.3311	10.715	1.97878	1.10364	0
134	155	66	1	0	76	2	8.16193	6.98087	2.60337	151.153	39.1665	33.3125	12.145	2.72646	1.0651	1
135	183	104	1	0	95	1	7.61413	7.21812	2.7915	197.383	49.0673	46.5413	13.6104	3.54099	1.18781	0
135	183	104	1	0	95	2	7.41639	7.04286	2.05076	176.493	42.3027	40.1737	17.9863	2.9958	1.1312	1
136	180	99	1	0	113	1	7.21049	6.94893	2.14091	170.26	37.5679	36.2839	12.7933	2.61254	1.06417	0
136	180	99	1	0	113	2	8.14623	8.19235	2.55255	149.148	32.9266	33.0986	13.437	2.69892	1.07543	1
137	157.5	55	1	0	64	1	6.03044	6.1222	2.67714	266.376	64.1838	65.1888	17.6491	3.92725	1.09071	0
137	157.5	55	1	0	64	2	9.14909	9.45898	2.75627	229.587	52.4147	54.1997	22.7318	5.03108	1.10317	1
138	160	69	1	0	27	1	6.28366	5.35764	2.59662	195.827	51.0378	43.5138	14.5145	2.73735	1.1593	0
138	160	69	1	0	27	2	7.93269	6.58982	2.7002	170.083	43.3663	36.0943	20.0944	2.8608	1.09509	1
139	175	73	1	0	78	1	7.00153	6.25804	2.48609	165.238	38.5326	34.4376	12.4079	2.40882	1.07467	0
139	175	73	1	0	78	2	6.50474	6.67061	2.06799	187.132	38.8538	39.9073	15.2466	2.59456	1.11785	1
140	157	66.4	1	0	19	1	8.91227	7.27447	3.03821	117.799	31.8673	26.0093	13.898	2.33672	1.04387	0
140	157	66.4	1	0	19	2	12.4884	10.5078	4.08497	112.735	31.9104	27.0644	17.9799	3.35734	1.11147	1
141	173	73.5	1	0	6	1	6.54848	6.27287	2.72433	184.555	42.3512	40.5552	14.4564	2.65805	1.09825	0
141	173	73.5	1	0	6	2	8.03655	7.66806	2.78139	166.464	37.128	35.408	13.2569	2.84497	1.09094	1
142	178	65	1	0	111	1	5.57899	4.32553	2.93796	192.879	47.7399	36.9824	11.7625	2.06614	1.10269	0
142	178	65	1	0	111	2	5.48867	4.23174	2.42956	188.011	48.0584	37.0544	13.225	2.03365	1.10703	1
143	158	46.5	1	0	32	1	6.88752	5.76711	2.29712	179.984	44.8252	37.5417	12.84	2.58385	1.09242	0
143	158	46.5	1	0	32	2	5.16488	4.29266	1.92369	165.391	40.8472	33.9512	10.6441	1.75758	1.06857	1
144	178	72.6	1	0	11	1	7.27308	6.03818	3.20956	140.155	35.8909	29.8369	15.1367	2.155	1.15794	0
144	178	72.6	1	0	11	2	14.9328	11.9796	3.72494	110.906	28.4605	22.828	18.2197	3.40547	1.10358	1
145	180	100	1	1	123	1	5.85822	5.82424	1.84476	163.477	39.3318	39.0098	12.8725	2.26581	1.11461	0
145	180	100	1	1	123	2	4.46565	4.61077	2.48856	179.496	45.1797	46.5687	14.8449	2.08597	1.17867	1
146	170	73	1	1	75	1	9.17477	8.52912	2.16244	178.87	46.103	42.833	16.381	3.93804	1.1533	0
146	170	73	1	1	75	2	9.48754	8.65752	1.93679	158.967	41.4661	37.8121	15.5584	3.59101	1.13646	1
147	183	100	1	1	178	1	6.21575	5.99439	2.18965	198.401	43.5514	41.8854	8.34026	2.60242	1.12724	0
147	183	100	1	1	178	2	6.23459	6.01838	2.9525	197.79	46.9617	45.2237	9.24545	2.81948	1.15786	1
148	155	77	1	1	189	1	8.84699	7.38354	2.29467	197.284	50.6482	42.0802	21.5999	3.73994	1.12209	0
148	155	77	1	1	189	2	8.59312	6.81356	2.42027	162.486	42.8724	34.2369	15.3737	2.92222	1.12206	1
149	168	54	1	1	215	1	7.18856	7.29269	2.69445	226.067	45.1093	45.6963	18.1867	3.25134	1.17418	0
149	168	54	1	1	215	2	5.6567	5.89944	2.011	239.879	49.7229	51.8589	15.2064	2.93741	1.17673	1
150	173	76	1	1	157	1	4.76534	4.90556	1.67535	232.332	44.1089	45.4629	13.8267	2.16367	1.10913	0
150	173	76	1	1	157	2	4.86516	4.93511	5.77675	227.546	43.0113	43.6313	13.1287	2.12234	1.13065	1
151	183	75	1	1	171	1	6.40002	6.76678	1.78016	205.169	42.6705	45.0675	12.3449	2.89705	1.10683	0
151	183	75	1	1	171	2	4.08267	4.18877	1.61885	241.667	52.2302	53.3512	12.0639	2.17956	1.13499	1
152	178	78	1	1	98	1	7.91076	8.87126	3.52324	153.961	33.1998	37.1803	13.9741	2.94689	1.20627	0
152	178	78	1	1	98	2	5.19188	5.48092	3.03101	171.878	37.7696	38.9911	14.1956	2.01753	1.17516	1
153	175	70	1	1	75	1	6.17585	5.6857	1.91178	215.839	47.6618	43.8118	16.5762	2.72615	1.09339	0
153	175	70	1	1	75	2	9.49884	7.75835	6.20754	181.446	42.5579	34.7544	18.2103	3.30794	1.08774	1
154	183	94	1	1	105	1	4.96439	4.98161	1.80933	178.471	40.4866	40.6557	13.6696	2.0196	1.175	0
154	183	94	1	1	105	2	5.61981	5.6529	1.66355	186.902	40.956	41.26	12.8485	2.31854	1.1594	1
155	183	86	1	1	18	1	4.51534	4.78071	1.79807	264.944	56.0627	59.3227	13.6581	2.67962	1.17782	0
155	183	86	1	1	18	2	5.35361	6.0197	1.75164	255.994	54.1478	61.1479	20.102	3.28049	1.20594	1
156	165	58	1	1	94	1	11.961	11.7971	2.45685	209.819	42.5822	41.8832	30.3112	5.23466	1.09602	0
156	165	58	1	1	94	2	8.62649	8.31188	11.7957	227.205	46.5167	44.9137	20.5423	3.85312	1.19299	1
157	168	73	1	1	105	1	5.01028	5.47968	1.60299	143.007	28.796	31.473	9.59233	1.58059	1.18293	0
157	168	73	1	1	105	2	5.12407	5.98807	2.29275	169.465	34.255	40.062	9.89338	2.05428	1.24348	1
158	170	73	1	1	182	1	6.38554	7.89567	2.26004	186.533	29.1638	36.0603	15.5083	2.30487	1.123	0
158	170	73	1	1	182	2	5.12863	6.25161	2.47786	208.404	33.4981	40.8966	14.6307	2.09147	1.12521	1
159	180	81	1	1	86	1	10.6327	12.8973	2.78298	163.523	29.3651	35.5941	18.6465	3.78441	1.12049	0
159	180	81	1	1	86	2	20.6207	18.2197	4.03737	102.316	26.637	23.934	25.6944	4.86117	1.15084	1
160	178	100	1	1	154	1	6.24307	6.0513	2.42035	196.378	43.5812	42.4212	16.1091	2.63805	1.2202	0
160	178	100	1	1	154	2	5.39771	5.57868	2.30874	206.285	45.076	46.559	15.718	2.50795	1.20863	1
161	168	67	1	1	66	1	9.06989	7.72444	4.30342	156.706	42.284	36.072	13.2987	3.24727	1.24652	0
161	168	67	1	1	66	2	5.55481	5.20583	2.55597	181.828	50.8028	47.5563	11.9875	2.64338	1.28238	1
162	185	86	1	1	197	1	4.91428	4.95743	8.61083	193.295	44.4149	44.9229	12.2946	2.20388	1.23862	0
162	185	86	1	1	197	2	4.79138	4.75542		201.901	46.6527	46.1712	14.9846	2.21566	1.33508	1
163			0	1		1										0
163			0	1		2										1
164			0	1		1	3.8783	2.91441	1.81306	234.587	60.2506	45.2706	15.3354	1.75555	1.16705	0
164			0	1		2	4.51003	3.37111	2.20017	234.009	59.1981	44.2381	15.8148	1.99647	1.156	1
165			0	1		1	6.59495	5.78858	1.74366	163.089	47.6907	41.8497	13.8876	2.75955	1.13598	0
165			0	1		2	5.63555	4.80658	2.35954	164.391	47.3114	40.3549	11.8241	2.27583	1.09427	1
166			0	1		1										0
166			0	1		2										1
167			0	1		1	4.40744	3.70836	1.58312	191.724	52.4428	44.1203	10.5783	1.94461	1.20047	0
167			0	1		2	4.63111	3.78115	1.46296	184.067	49.7367	40.6092	8.52034	1.88259	1.17263	1
168			0	1		1	7.95126	8.3118	2.46429	149.786	29.5932	30.9647	11.9168	2.43406	1.17269	0
168			0	1		2	4.52813	4.59613	2.19619	161.654	33.9411	34.4506	8.55454	1.56176	1.15366	1
169			0	1		1	5.88598	5.19466	2.12218	169.72	46.3445	40.9735	8.58121	2.40944	1.137	0
169			0	1		2	7.35973	6.01129	2.10516	168.972	48.3421	39.8755	11.464	2.88628	1.18404	1
170			0	1		1	5.24837	5.02407	2.60264	209.203	56.2481	53.8701	8.08328	2.82516	1.26522	0
170			0	1		2	4.84989	4.62636	1.91722	162.718	45.247	43.1495	11.4731	2.10883	1.25182	1
171			0	1		1										0
171			0	1		2										1
172			0	1		1	7.92235	7.55928	1.71348	203.402	51.8327	49.2147	13.6241	3.89453	1.1478	0
172			0	1		2	6.24231	6.5229	1.79262	212.241	52.5566	54.8766	11.3108	3.41967	1.21396	1
173			0	1		1										0
173			0	1		2										1
174			0	1		1										0
174			0	1		2										1
175			0	1		1										0
175			0	1		2										1
176			0	1		1	11.6808	10.9187	2.27606	207.801	55.2852	49.0692	16.0429	6.24036	1.12608	0
176			0	1		2	6.33242	4.68935	2.25083	199.192	56.9856	42.5501	12.9681	2.66688	1.1248	1
177			0	1		1	4.99814	4.56627	1.88172	179.972	44.0828	40.2738	10.79	2.01622	1.16191	0
177			0	1		2	7.68043	8.2594	7.90689	181.666	37.2326	40.0426	11.381	3.07843	1.17792	1
178			0	1		1										0
178			0	1		2										1
179			0	1		1	8.24051	6.92192	2.44957	217.235	59.2217	49.7332	17.879	4.09177	1.20711	0
179			0	1		2	6.79206	5.69677	2.6343	213.64	56.6763	47.5393	14.8216	3.23637	1.1625	1
180			0	1		1	6.53715	5.92	2.44137	149.56	37.431	33.8735	10.7725	2.22694	1.26029	0
180			0	1		2	4.55648	4.32546	2.00819	201.362	49.9328	47.3708	10.4942	2.15336	1.25517	1
181			0	1		1	25.3461	17.0973		210.386	63.9201	45.9476	28.0102	10.8558	1.56881	0
181			0	1		2	4.57843	4.51966	2.13684	223.963	52.8954	52.2194	13.1273	2.38328	1.28665	1
182			0	1		1	5.84038	4.13005	2.18695	145.243	47.8369	33.9464	10.1508	1.96898	1.13353	0
182			0	1		2	4.91653	3.65202	3.52749	178.406	52.9095	39.319	7.86471	1.93751	1.13052	1
183			0	1		1										0
183			0	1		2										1
184			0	1		1										0
184			0	1		2										1
185			0	1		1	11.3769	6.92967	2.61091	98.022	29.5467	18.2557	12.6224	2.0453	1.22934	0
185			0	1		2	8.19993	5.5141	1.71385	128.685	36.7688	25.0408	10.4355	2.0123	1.19172	1
186			0	1		1	6.28243	5.07151	3.14788	122.975	37.1328	30.0353	7.80016	1.88357	1.10454	0
186			0	1		2	6.68943	4.95568	3.03681	103.861	34.3048	25.5413	7.51396	1.69497	1.09321	1
187			0	1		1	7.74147	5.84102	3.67586	152.15	48.4835	36.743	14.1429	2.97747	1.14954	0
187			0	1		2	4.42569	3.8904	2.00678	164.336	42.3235	37.2375	10.8363	1.64185	1.12736	1
188			0	1		1	7.83668	8.15263	2.63056	130.395	27.3712	28.5302	12.9474	2.22827	1.17368	0
188			0	1		2	7.96578	8.10145	2.84225	125.091	26.0366	26.6041	11.9653	2.09768	1.14702	1
189			0	1		1	4.87495	4.66682	2.38531	159.858	42.3988	40.5218	12.0701	1.97317	1.1543	0
189			0	1		2	3.88685	3.67334	1.95003	176.965	47.3644	44.7694	10.3282	1.73413	1.19946	1
190			0	1		1	5.70744	4.52514	2.56111	202.996	48.2056	38.2086	11.6679	2.18498	1.10029	0
190			0	1		2	4.31419	3.42157	2.41732	233.356	53.0577	42.0877	9.95319	1.81531	1.11314	1
191			0	1		1	6.38931	6.30868	3.44991	206.361	47.6856	47.1286	12.7522	3.03813	1.28882	0
191			0	1		2	4.73203	4.85993	2.62265	232.452	52.7575	54.2525	15.9843	2.55366	1.19773	1
192			0	1		1	10.6217	9.38675	2.80248	116.272	36.6053	32.6953	12.3664	3.43717	1.71144	0
192			0	1		2	5.5465	4.93547	3.3698	102.656	36.2403	32.2463	7.79344	1.79048	1.87153	1
193			0	1		1	4.58633	4.19678	2.32855	199.542	46.4286	42.5116	10.854	1.95689	1.10125	0
193			0	1		2	4.1717	3.9627	2.18274	190.27	43.8617	41.6592	9.13076	1.73908	1.10596	1
194			0	1		1	7.98928	6.53643	2.10186	137.497	33.7447	27.6327	12.4033	2.1969	1.11473	0
194			0	1		2	6.14145	5.20732	2.57647	162.102	37.6955	32.0505	11.6616	1.95726	1.10683	1
195			0	1		1	7.97705	9.28303		164.497	31.6481	36.8281	12.6947	2.94893	1.26574	0
195			0	1		2	4.62375	5.38337	3.42513	156.544	32.1162	37.3667	10.0089	1.72686	1.26145	1
196			0	1		1	5.44594	3.83321	2.37805	118.537	38.156	26.888	7.98543	1.4616	1.09858	0
196			0	1		2	4.52353	3.32523	2.10002	133.205	41.2338	30.3158	8.94762	1.37437	1.06555	1
197			0	1		1	5.97706	4.89586	2.14145	170.346	42.5321	34.9801	11.6436	2.07282	1.20871	0
197			0	1		2	6.42165	5.27735	2.41287	197.791	46.8428	38.5448	9.99969	2.46715	1.21256	1
198			0	1		1	9.55132	8.94102	3.74609	195.185	38.3179	37.1729	14.8457	3.49436	1.1431	0
198			0	1		2	5.66863	5.22875	2.26944	252.907	52.7265	48.1035	14.7494	2.72051	1.11882	1
199			0	1		1	6.77785	7.89667	2.54717	114.797	21.4773	25.0288	6.51039	1.69741	1.0941	0
199			0	1		2	7.22726	7.21304	1.93178	168.68	37.1324	36.9844	12.7434	2.70175	1.1075	1
200			0	1		1	4.13198	3.94798	2.02408	159.445	37.7763	36.0953	7.97053	1.49023	1.15931	0
200			0	1		2	4.04098	4.00532	1.59148	181.953	43.4099	43.0194	8.55543	1.73803	1.1626	1
201			0	1		1	5.05352	4.98975	2.5351	183.913	40.4859	39.9579	11.6087	2.02521	1.22182	0
201			0	1		2	6.06388	6.06523	2.838	195.157	40.3844	40.4004	13.5406	2.45042	1.18119	1
202			0	1		1	8.89978	8.46252	2.64895	54.1634	13.4054	12.8684	6.82568	1.12414	1.14305	0
202			0	1		2	10.5201	9.44042	2.75233	59.8057	15.0706	13.5216	8.08866	1.42337	1.10244	1
203			0	1		1										0
203			0	1		2	9.93505	15.1575	2.1551	44.8874	7.57119	11.5787	4.78938	1.15286	1.18792	1
204			0	1		1	11.3562	12.8227	2.3722	83.4733	17.5117	19.9457	10.5448	2.22282	1.20473	0
204			0	1		2	9.60693	10.1905	1.97212	113.472	25.751	27.32	12.8094	2.62325	1.24913	1
205			0	1		1	9.04549	9.40914	3.0066	73.3274	18.9983	19.7863	8.68351	1.78698	1.23478	0
205			0	1		2	9.51573	9.81445	2.69553	109.165	26.0502	26.8957	12.2983	2.56865	1.2117	1
206			0	1		1	14.7394	10.518	5.68139	77.3687	18.393	13.2945	11.6065	1.92567	1.31817	0
206			0	1		2	15.7665	13.2314	6.27815	79.6825	16.2522	13.5512	16.0689	2.14692	1.31985	1
207			0	1		1	7.17196	6.29489	1.96424	117.083	27.8571	24.3971	9.7754	1.7651	1.18078	0
207			0	1		2	6.77198	5.4869	2.64599	108.797	28.513	23.102	8.44061	1.56619	1.19187	1
208			0	1		1	6.52086	6.64727	2.60236	164.326	33.2232	33.8557	12.2209	2.21442	1.19536	0
208			0	1		2	7.05274	6.97451	2.69191	183.125	38.9573	38.5383	11.786	2.71229	1.1761	1
209			0	1		1	5.79508	4.58198	1.63785	167.602	44.6202	35.2592	12.7444	2.04349	1.13127	0
209			0	1		2	6.08475	5.20759	1.64389	208.305	49.024	41.9365	15.4281	2.5535	1.11433	1
210			0	1		1	15.6326	10.0047	2.8193	79.666	24.8577	16.1127	11.2565	2.47434	1.19001	0
210			0	1		2	11.1668	7.5317	2.48977	94.4733	28.3953	19.1573	8.97564	2.14741	1.20953	1
211			0	1		1	7.55168	7.21362	2.07101	103.644	23.4431	22.3931	9.16265	1.69417	1.27879	0
211			0	1		2	6.6483	5.99959	2.88466	93.962	25.2592	23.1027	8.94069	1.50392	1.39258	1
212			0	1		1	8.21462	6.51414	2.53255	128.998	37.0576	29.4591	13.431	2.41601	1.14715	0
212			0	1		2	8.85509	6.53482	2.51549	98.2014	30.4838	22.4963	9.19283	1.99225	1.20004	1
213			0	1		1	6.24743	4.81212	2.6378	129.984	39.511	30.604	8.86947	1.88828	1.33353	0
213			0	1		2	4.88309	4.03851	2.46814	126.669	42.0293	34.7048	10.0754	1.696	1.36895	1
214			0	1		1	4.2193	3.71858	2.15587	180.062	44.6659	39.3709	9.10174	1.65233	1.16154	0
214			0	1		2	4.21024	3.76316	2.00455	184.267	45.2973	40.4663	8.13043	1.70878	1.14616	1
215			0	1		1	7.01648	12.1372	3.00351	93.6399	11.3026	19.3736	8.6287	1.34706	1.13858	0
215			0	1		2	5.63758	9.28197	2.66066	98.9553	13.139	21.6395	7.97426	1.22179	1.20883	1
216			0	1		1	6.75554	10.4012	3.14275	105.975	15.021	22.762	6.28102	1.46853	1.35728	0
216			0	1		2	6.61865	10.6472	2.94717	101.035	13.4628	21.6828	6.79329	1.43324	1.25363	1

## Sheet: Note
Condition.Num	0 = EC, 1 = HS			EC = eyes clsedm HS = head shake conditions
Condition	1 = EC, 2 = HS
Heal.Con.Num	0 = healthy, 1 = concussed
Civ.Milt.Num	0 = civilians, 1 = military
TimetoConcuss	in days
CV	coefficient of variation
SD	Standard deviation
CV.ROM	CV of Range of Motion
CVPkFx	CV of peak knee flexion angle (deg)
CVStTi	CV of stride time (s)
MaxVel	Knee maximum velocity
PkFlex	Peak knee flexion
RaOfMo	Range of motion
SDMaVe	SD of maximal knee velocity
SDPkFx	SD of peak knee flexion angle
StTime	Stride time (s)
